# Supplementary material for: Pre-clinical Models for Malignant Mesothelioma Research: From Chemical-Induced to Patient-Derived Cancer Xenografts
Source: Front Genet. 2018 Jul 4;9:232. doi: 10.3389/fgene.2018.00232 (PMC6040159; doi:10.3389/fgene.2018.00232)
Supplement: TABLE S1 — Summary of pre-clinical models used for malignant mesothelioma research. [file Data_Sheet_1.XLSX]

## Sheet: SummaryTable1
Animal Model	Methodology	Gene	Median Survival	Metastatic disesase	Year of study	Reference	characteristics	limitations	most important findings they contributed to
Chemical induced animal model	Intra-pleural injection of either long-fibre asbestos (LFA) or carbon nanotubes (CNT)	Cdkn2a (Ink4a/Arf)	N/A	N/A	2017	PMID: 29112861	Long-fiber carbon nanotubes induce malignant mesothelioma with loss of Cdkn2a d Long-fiber carbon nanotube tumors replicate asbestosinduced mesothelioma in humans d Cdkn2a hypermethylation during disease latency precedes fiber-induced mesothelioma		Our data place long CNT fibers on the same adverse outcome pathway as asbestos. Any respirable long fiber that is biopersistent may pose a similar hazard.
Mesothelioma patient derived tumor xenografts	Subcutaneous implantation of tumors derived from patients into NOD/SCID mice.	Various	Previous note by Noushin: ~40 months. Jingchao' note: 5th generation: around 100 days	No	2016	PMID:27683181	1. Here we have demonstrated that PDX models of MPM can be derived from all histologically subtypes and from small biopsy specimens. Importantly, both the morphology and characteristic genotypic and phenotypic markers of the primary lesion were mostly retained in the PDX. 2. PDX models offer a more feasible approach to develop treatments and explore predictive markers. 3. Certainly the large stro…	1. The variability of growth and the time taken to conduct these experiments have lead many drug developers to retain the use of cell lines, which tend to grow more rapidly and more predictably. 2. Removing a tumor from the pleural cavity and placing it into the subcutaneous tissue in an immunocompromised mouse inevitably alters some factors involved in the tumor stromal interface. It is unclear …	PDX more accurately reflect the clinical heterogeneity of the disease than cell lines.
Mesothelioma patient derived tumor xenografts	Subcutaneous implantation of patient-derived cell lines. Cell cultures were isolated from ascites or pleural fluid obtained from mesothelioma patients. Cultured cells (5×106-10×106 cells) were injected subcutaneously into the dorsal side of three nude or SCID mice	BAP1 mutations and CDKN2A deletions.	~ 120 days	No	2015	PMID: 25952750	Established 5 MM cell lines：NCI-Meso16, NCI-Meso17, NCI-Meso18, NCI-Meso19, NCI-Meso21	Relatively complex experimental operation.	1. We also identified variable rearrangements of chromosome 10 in all our primary cultures, a finding that to our knowledge has not been reported earlier for malignant mesothelioma. 2. To our knowledge this is the first report that compares the characteristics of the patient’s tumors with the primary cells and mouse xenograft at the genetic level in malignant mesothelioma.
Orthotopic implantation mouse models of HMPM	Orthotopic implantation of patient-derived cell lines into SCID mice.	p16, p53		Yes, to various sites (Lymph nodes, Lungs, Diaphragm) and pleural effusion	2009	PMID: 19876922	1. Established 3 HMPM cell lines: TCC-MESO-1, TCC-MESO-2 and TCC-MESO-3. The 3 cell lines resembled the original HMPMs in their morphological and biological features, including the genetic alterations such as lack of p16 expression and mutation of p53. 2. The tumorigenicity of the HMPM cell lines, which was relatively low, was enhanced by repeated subcultures and orthotopic implantations. 3. This…	Immune rejection might be an interference factor of the nature of mesothelioma.	The orthotopic implantation mouse model proved to be useful for quantitative evaluation of the efficacy of novel anticancer drugs (S-1, an anticancer agent is tested in this paper) and also for studying the biology of HMPMs in vivo. Be useful for the evaluation of candidate anticancer drugs. Be useful for evaluating the pharmacodynamic effect of the candidate drug S-1
Nf2;Ink4a/Arf conditional knockout	Direct injection of Adeno-Cre virus in the pleural cavity of adult mice	Nf2;Ink4a/Arf	30 weeks	Yes; parietal pleura of diaphragm and thoracic chest wall	2008	PMID:18328429	1. Conditional Nf2;Ink4a/Arf mice showed increased pleural invasion compared to conditional Nf2;p53 mice. 2. Lnk4a loss confers a more aggressive invasive phenotype to murine MM. 3.To circumvent the pleiotropic effects or embryonic lethality associated with Ink4a/Arf and Trp53 or Nf2 homozygous germline gene disruption in mice (Giovannini et al., 2000; McClatchey et al., 1997; Serrano et al., 199…	Relatively long median survival time compared to Nf2;p53 conditional knockout models.	Upon Ink4a loss in the Nf2;p53 conditional knockout mice, median survival was significantly reduced and all tumors were highly invasive, suggesting that Ink4a loss substantially contributes to the poor clinical outcome of malignant mesothelioma.
Nf2;p53 conditional knockout	direct injection of Adeno-Cre virus in the pleural cavity of adult mice	Nf2;p53	20 weeks	No	2008	PMID:18328429	To circumvent the pleiotropic effects or embryonic lethality associated with Ink4a/Arf and Trp53 or Nf2 homozygous germline gene disruption in mice (Giovannini et al., 2000; McClatchey et al., 1997; Serrano et al., 1996), we employed conditional knockout (CKO) mice for Nf2, Trp53, Rb, and Ink4a/Arf TSG using the Cre-LoxP system	Compared to Nf2;Ink4a/Arf conditional knockout models, tumor in this kind of model is not metastatic.
Treated Nf2 (+/-) knockout mice with asbestos	Asbestose exposion of Nf2 (+/-) mice.	Nf2	44 weeks	Yes; invasion of subserosal lymphatics	2005	PMID: 16166281	1. Asbestos-exposed Nf 2 (+/ ) mice exhibited markedly accelerated malignant mesothelioma tumor formation compared with asbestos-treated wild-type (WT) littermates. 2. Similar to human malignant mesotheliomas, tumors from Nf 2 (+/ ) mice showed frequent homologous deletions of the Cdkn2a/ Arf locus and adjacent Cdkn2b tumor suppressor gene, as well as reciprocal inactivation of Tp53 in a subset o…	Median survival time is relatively long which extends experiment time.	This murine model of environmental carcinogenesis faithfully recapitulates many of the molecular features of human malignant mesothelioma.
Asbestos-induced animal models	BALB/c and CBA mice were injected intraperitoneally with crocidolite asbestos.	N/A	N/A	N/A	1992	PMID:1459729	12 continuously growing cell lines (5 BALB/c, 7 CBA) were established in culture.	The MM induced in rats by aerosolic exposure to asbestos fibers did not show evidence for the loss of function of genes affected in human MM or known nuclear targets of SV40 Tag.	Asbestos can induce animal models that represents mesothelial nature.
Asbestos-induced animal models	Mesotheliomas was induced with crocidolite asbestos in white rats.	N/A	N/A	N/A	1987	PMID:3035848	Early modeling methods of mesothelioma. Relatively simple experiment operation.	The MM induced in rats by aerosolic exposure to asbestos fibers did not show evidence for the loss of function of genes affected in human MM or known nuclear targets of SV40 Tag.	Asbestos can induce animal models that represents mesothelial nature.
Asbestos-induced animal models	Intrapleural injection of Western Australia crocidolite asbestos.	N/A	N/A	N/A	1984	PMID:6583973	Early modeling methods of mesothelioma. Relatively simple experiment operation.	The MM induced in rats by aerosolic exposure to asbestos fibers did not show evidence for the loss of function of genes affected in human MM or known nuclear targets of SV40 Tag.	Asbestos can induce animal models that represents mesothelial nature.
